# Supplementary material for: Identification of Small Molecule Inhibitors of Pseudomonas aeruginosa Exoenzyme S Using a Yeast Phenotypic Screen
Source: PLoS Genet. 2008 Feb 29;4(2):e1000005. doi: 10.1371/journal.pgen.1000005 (PMC2265467; doi:10.1371/journal.pgen.1000005)
Supplement: Table S1 — List of the tested P. aeruginosa essential genes (PA number) and tested P. aeruginosa virulence genes (PA number) (0.07 MB XLS) [file pgen.1000005.s003.xls]

## Sheet: Sheet1
List of the tested P. aeruginosa essential genes (PA number)									List of the tested P. aeruginosa virulence genes (PA number)
PA0002	PA0973	PA1672	PA2149	PA2659	PA3654	PA4251	PA4679		PA0044	PA0765	PA1250	PA1715	PA2570	PA3104	PA3947	PA4620
PA0006	PA1049	PA1681	PA2166	PA2694	PA3656	PA4252	PA4728		PA0073	PA0843	PA1401	PA1718	PA2672	PA3291	PA3948	PA4626
PA0019	PA1055	PA1691	PA2169	PA2702	PA3666	PA4254	PA4741		PA0082	PA0992	PA1430	PA1719	PA2673	PA3350	PA4083	PA4651
PA0022	PA1057	PA1699	PA2182	PA2740	PA3668	PA4264	PA4743		PA0395	PA1003	PA1444	PA1720	PA2674	PA3351	PA4172	PA4659
PA0039	PA1059	PA1701	PA2186	PA2741	PA3685	PA4271	PA4748		PA0408	PA1077	PA1445	PA1724	PA2675	PA3352	PA4210	PA4764
PA0042	PA1075	PA1705	PA2192	PA2742	PA3701	PA4272	PA4762		PA0412	PA1079	PA1455	PA1725	PA2686	PA3476	PA4211	PA4834
PA0115	PA1109	PA1713	PA2193	PA2753	PA3721	PA4273	PA4768		PA0447	PA1081	PA1592	PA1902	PA2862	PA3479	PA4227	PA4852
PA0116	PA1114	PA1715	PA2205	PA2782	PA3744	PA4274	PA4773		PA0561	PA1082	PA1691	PA1904	PA2863	PA3498	PA4229	PA5042
PA0123	PA1165	PA1718	PA2271	PA2785	PA3767	PA4276	PA4817		PA0652	PA1083	PA1693	PA1905	PA2876	PA3524	PA4317	PA5075
PA0124	PA1177	PA1720	PA2276	PA2811	PA3793	PA4279	PA4823		PA0677	PA1084	PA1694	PA2128	PA2960	PA3550	PA4427	PA5083
PA0161	PA1203	PA1724	PA2304	PA2819	PA3809	PA4357	PA4830		PA0680	PA1095	PA1699	PA2191	PA2972	PA3607	PA4434	PA5167
PA0249	PA1219	PA1729	PA2311	PA2876	PA3811	PA4366	PA4934		PA0681	PA1096	PA1701	PA2193	PA3006	PA3611	PA4473	PA5253
PA0330	PA1228	PA1734	PA2315	PA2917	PA3812	PA4377	PA4957		PA0682	PA1100	PA1704	PA2254	PA3095	PA3642	PA4525	PA5255
PA0342	PA1230	PA1747	PA2324	PA2919	PA3813	PA4386	PA4988		PA0684	PA1105	PA1705	PA2277	PA3097	PA3683	PA4543	PA5261
PA0405	PA1298	PA1766	PA2329	PA2947	PA3815	PA4389	PA4992		PA0705	PA1148	PA1712	PA2407	PA3098	PA3756	PA4549	PA5262
PA0408	PA1299	PA1792	PA2341	PA2950	PA3822	PA4405	PA4998		PA0707	PA1157	PA1713	PA2426	PA3099	PA3826	PA4550	PA5360
PA0442	PA1357	PA1796	PA2344	PA2954	PA3828	PA4406	PA5034		PA0762	PA1179	PA1714	PA2457	PA3101	PA3841	PA4551	PA5485
PA0456	PA1369	PA1802	PA2357	PA2962	PA3853	PA4412	PA5049
PA0493	PA1371	PA1816	PA2364	PA2967	PA3881	PA4415	PA5055
PA0503	PA1394	PA1817	PA2376	PA2980	PA3935	PA4419	PA5067
PA0505	PA1456	PA1840	PA2387	PA2981	PA3944	PA4429	PA5068				Table S1
PA0526	PA1475	PA1847	PA2406	PA2987	PA3979	PA4433	PA5071
PA0551	PA1476	PA1869	PA2415	PA3049	PA3982	PA4452	PA5083
PA0568	PA1477	PA1882	PA2436	PA3112	PA3988	PA4457	PA5110
PA0579	PA1478	PA1883	PA2450	PA3140	PA3990	PA4460	PA5126
PA0580	PA1482	PA1884	PA2465	PA3142	PA3996	PA4479	PA5198
PA0582	PA1506	PA1917	PA2468	PA3146	PA3997	PA4485	PA5239
PA0610	PA1512	PA1942	PA2485	PA3151	PA4019	PA4534	PA5240
PA0612	PA1520	PA1960	PA2489	PA3152	PA4028	PA4537	PA5243
PA0655	PA1541	PA1963	PA2490	PA3155	PA4043	PA4557	PA5259
PA0661	PA1547	PA1966	PA2496	PA3171	PA4047	PA4558	PA5260
PA0665	PA1548	PA1985	PA2498	PA3244	PA4052	PA4559	PA5315
PA0715	PA1564	PA1999	PA2499	PA3245	PA4055	PA4563	PA5316
PA0723	PA1571	PA2000	PA2501	PA3266	PA4056	PA4567	PA5320
PA0759	PA1574	PA2011	PA2513	PA3338	PA4068	PA4568	PA5321
PA0762	PA1581	PA2013	PA2562	PA3371	PA4077	PA4577	PA5358
PA0770	PA1582	PA2017	PA2565	PA3380	PA4090	PA4610	PA5408
PA0771	PA1584	PA2028	PA2605	PA3389	PA4146	PA4611	PA5461
PA0803	PA1588	PA2030	PA2606	PA3490	PA4237	PA4636	PA5462
PA0906	PA1610	PA2036	PA2607	PA3520	PA4238	PA4637	PA5492
PA0908	PA1615	PA2045	PA2608	PA3577	PA4239	PA4642	PA5558
PA0909	PA1619	PA2060	PA2612	PA3621	PA4241	PA4655	PA5559
PA0921	PA1632	PA2060	PA2614	PA3634	PA4242	PA4662	PA5570
PA0922	PA1644	PA2068	PA2617	PA3636	PA4244	PA4668
PA0947	PA1645	PA2081	PA2619	PA3645	PA4245	PA4669
PA0970	PA1648	PA2118	PA2626	PA3647	PA4247	PA4672
PA0971	PA1664	PA2121	PA2630	PA3651	PA4250	PA4674
