# Supplementary material for: Identification of Small Molecule Inhibitors of Pseudomonas aeruginosa Exoenzyme S Using a Yeast Phenotypic Screen
Source: PLoS Genet. 2008 Feb 29;4(2):e1000005. doi: 10.1371/journal.pgen.1000005 (PMC2265467; doi:10.1371/journal.pgen.1000005)
Supplement: Table S2 — RAS superfamily and Cyclophilins (0.04 MB XLS) [file pgen.1000005.s004.xls]

## Sheet: Sheet1
Yeast ORF	Systematic	Haploid null
name	name	mutant phenotype
RAS superfamily
Ras family
Ras1	YOR101W	viable
Ras2	YNL098C	viable
Rsr1	YGR152C	viable
Rho family
Cdc42	YLR229C	inviable
Rho1	YPR165W	inviable
Rho2	YNL090W	viable
Rho3	YIL118W	inviable
Rho4	YKR055W	viable
Rho5	YNL180C	viable
Sec4	YFL005W	inviable
Ypt1	YFL038C	inviable
Rab family
Vps21	YOR089C	viable
Ypy6	YLR262C	viable
Ypt7	YML001W	viable
Ypt10	YBR264C	viable
Ypt11	YNL304W	viable
Ypt31	YER031C	viable
Ypt32	YGL210W	viable
Ypt52	YKR014C	viable
Ypt53	YNL093W	viable
	Sar1/Arf family
Arf1	YDL192W	viable
Arf2	YDL137W	viable
Arf3	YOR094W	viable
Arl1	YBR164C	viable
Cin4	YMR138W	viable
Sar1	YPL218W	inviable
	Ran family
Gsp1	YLR293C	viable
Gsp2	YOR185C	viable
	Unknown family
Rhb1	YCR027C	viable
Tem1	YML064C	inviable
Yhr022C	YHR022C	viable
Cyclophilins
Cns1	YBR155W	inviable
Cpr1	YDR155C	viable
Cpr2	YHR057C	viable
Cpr3	YML078W	viable
Cpr4	YCR069W	viable
Cpr5	YDR304C	viable
Cpr6	YLR216C	viable
Cpr7	YJR032W	viable
Cpr8	YNR028W	viable
Table S2
