# Supplementary material for: Identification of Small Molecule Inhibitors of Pseudomonas aeruginosa Exoenzyme S Using a Yeast Phenotypic Screen
Source: PLoS Genet. 2008 Feb 29;4(2):e1000005. doi: 10.1371/journal.pgen.1000005 (PMC2265467; doi:10.1371/journal.pgen.1000005)
Supplement: Table S3 — Yeast genes (0.03 MB XLS) [file pgen.1000005.s005.xls]

## Sheet: Sheet1
Yeast ORF	Family	Human
name		homologue
Ras2	Ras family - Ras superfamily	Ras
Rsr1	Ras family - Ras superfamily	Rap1b
Ypt52	Rab family - Ras superfamily	hRab
Arf1	Sar1/Arf family - Ras superfamily	Arf1
Cin4	Sar1/Arf family - Ras superfamily	Unknown
Tem1	Ras superfamily	Unknown
Cns1	Cyclophilin	Unknown
Cpr6	Cyclophilin	CyclophilinA
Cpr7	Cyclophilin	Unknown
Cpr8	Cyclophilin	Unknown
	Table S3
